# Supplementary material for: Geranyl Diphosphate Synthases GDS 1 and GDS7 Facilitate Natural Rubber Biosynthesis in Taraxacum kok-saghyz Roots
Source: Plants (Basel). 2025 Sep 26;14(19):2980. doi: 10.3390/plants14192980 (PMC12526415; doi:10.3390/plants14192980)
Supplement: Supplementary file 1 [file plants-14-02980-s001.zip › Supplementary tables.xlsx]

## Sheet: Table S1
Table S1 Primer used for subcellular location of TkGDS genes
Primers name	Gene ID	Forward Primer (5’to 3’)	Reverse Primer (5’to 3’)
TkGDS1	TkA06G134330	acgggggactctagaggatccATGTTGGAGAAAGCTAATTCGGTG	gcccttgctcaccatggtaccATTTTCCCTATAAGCAATGTAATTAGCT
TkGDS2	TkA06G097970	acgggggactctagaggatccATGAGCGAAAAAGCGAAGCTC	gcccttgctcaccatggtaccATTTTGTCTATAAGCAATATAATGTGCC
TkGDS3	TkA03G462260	acgggggactctagaggatccATGCCAACCAAACGCTGGA	gcccttgctcaccatggtaccAACTTGATCAACAAAGCTAAAACCTC
TkGDS4	TkA07G129470	acgggggactctagaggatccATGAACATATATAGAGGAATTTCTCGGA	gcccttgctcaccatggtaccCTTTGTTCTATTGATAACTCTGTGTGTCA
TkGDS5	TkA07G129240	acgggggactctagaggatccATGTGGCTCATTCCGGCG	gcccttgctcaccatggtaccCTTTGTTCTATTGATAACTCTATGTGTCAA
TkGDS6	TkA07G129530	acgggggactctagaggatccATGAACATATATAGAGGAATTTCTCGGA	gcccttgctcaccatggtaccCTTTGTTCTATTGATAACTCTGTGTGTCA
TkGDS7	TkA07G403060	acgggggactctagaggatccATGAGATCTCTGAATTTGATTGATTCTT	gcccttgctcaccatggtaccGTTCTGCCGGTAAGCTATATACTCC
pBI121-backbone-R			GTAAACGGCCACAAGTTCAGCG

## Sheet: Table S2
Table S2 Relative expression analysis of TkGDS genes across different tissues in T601 and T1001 of T. kok-saghyz
Genes name	Gene ID	Forward Primer (5’to 3’)	Reverse Primer (5’to 3’)
TkGDS1	TkA06G134330	CGGAAAAGATTTGGTGGCGG	CCGCTTTCCGTTGATCGAAC
TkGDS2	TkA06G097970	GGAGGAATTGGGGAAGACGG	ACCTTAGCCCTCTCTAGCCC
TkGDS3	TkA07G129020	CCCCAAACCCGACTTCTTCA	ACAGCCCTCCCATACCTTCT
TkGDS4	TkA07G129240	CAAGACGTGGGATTGGCTCT	TGTTCTGCTGACGTGCTCAT
TkGDS5	TkA07G129470	TTCATGTTGCCAGCCTCCTT	AGCCAATACTGCCAGCTTGT
TkGDS6	TkA07G129530	TGGCGGGAGATTTCTTGCTT	TGTTCTGCTGACGTGCTCAT
TkGDS7	TkA07G403060	AGCGACACCCAGGTTGAAAA	GGTCTTCCCCAATTCCTCCG
β-actin	DY824357	GGAAGGATCTTTATGGGAAC	CAGACACTATACTTCCTCTCAGG

## Sheet: Table S3
Table S3 Primers used for the construction of overexpression vectors and molecular verification
Primer name	Gene ID	Forward Primer (5’to 3’)	Reverse Primer (5’to 3’)
TkGDS1	TkA06G134330	acgggggactctagaggatccATGTTGGAGAAAGCTAATTCGGTG	gcccttgctcaccatggtaccATTTTCCCTATAAGCAATGTAATTAGCT
TkGDS7	TkA07G403060	acgggggactctagaggatccATGAGATCTCTGAATTTGATTGATTCTT	gcccttgctcaccatggtaccGTTCTGCCGGTAAGCTATATACTCC
pBI121-backbone-R			CAGGGTTTTCCCAGTCAC

## Sheet: Table S4
Table S4 Primer sequences for relative expression of overexpression materials
Genes name	Gene ID	Forward Primer (5’to 3’)	Reverse Primer (5’to 3’)
TkGDS1	TkA06G134330	GGAGGAATTGGGGAAGACGG	ACCTTAGCCCTCTCTAGCCC
TkGDS7	TkA07G403060	AGCGACACCCAGGTTGAAAA	GGTCTTCCCCAATTCCTCCG
β-actin	DY824357	GGAAGGATCTTTATGGGAAC	CAGACACTATACTTCCTCTCAGG

## Sheet: Table S5
Table S5 Differentially expressed TkGDS genes were identified by comparisons between the transcriptome data of LRY lines and HRY lines using FPKM values
	T1001-L1	T1001-L2	T1001-L3	T1001-R1	T1001-R2	T1001-R3	T601-R1	T601-R2	T601-R3	T601-LR1	T601-LR2	T601-LR3	T601-L1	T601-L2	T601-L3	T601-LP1	T601-LP2	T601-LP3
TkGDS1	838	1026	829	1770	1407	1949	1368	1193	1050	1447	1190	1222	1471	1860	1688	1671	1291	1734
TkGDS2	2084	2555	1847	1150	1102	1397	439	323	301	367	377	381	2273	2556	2344	1213	941	1227
TkGDS3	1820	2323	1686	477	407	491	656	593	526	850	753	612	2500	3030	2633	1359	1339	1487
TkGDS4	221	279	210	237	138	192	388	309	332	488	466	379	380	549	384	563	333	485
TkGDS5	31	40	73	79	60	53	149	119	86	144	133	115	63	61	52	193	112	138
TkGDS6	221	279	210	237	138	192	388	309	332	488	466	379	380	549	384	563	333	485
TkGDS7	838	1026	829	1770	1407	1949	1368	1193	1050	1447	1190	1222	1471	1860	1688	1671	1291	1734

## Sheet: Table S6
Table S6 Correlation analysis of TkGDS genes to line factors by ANOVA
Source of variation	Gene	TV%	P value
Line	TkGDS1	29.22	<0.0001
	TkGDS2	9.675	<0.0001
	TkGDS3	1.549	0.2365
	TkGDS4	36.55	<0.0001
	TkGDS5	4.372	0.0164
	TkGDS6	20.32	0.0013
	TkGDS7	53.69	<0.0001

## Sheet: Table S7
Table S7 Correlation analysis of TkGDS genes to tissue factors by ANOVA
Source of variation	Gene	TV%	P value
Tissue	TkGDS1	47.87	<0.0001
	TkGDS2	78.24	<0.0001
	TkGDS3	66.9	<0.0001
	TkGDS4	40.29	<0.0001
	TkGDS5	72.56	<0.0001
	TkGDS6	54.7	0.0001
	TkGDS7	11.08	0.1168

## Sheet: Table S8
Table S8 Relative expression analysis of TkGDS1 in overexpressed lines using 2^−ΔΔCt method
samples	TkGDS1 Ct	Average TkGDS1 Ct in WT	β-actin	Average β-actin Ct in WT	−ΔΔCt	2^−ΔΔCt	Average（2^−ΔΔCt）	SD
WT	23.08	23.2333	14.14	14.2167	0.0766667	1.05458	1.00728	0.11819
WT	23.23	23.2333	14.38	14.2167	0.166667	1.12246
WT	23.39	23.2333	14.13	14.2167	-0.243333	0.844791
OE-7	21.41	23.2333	14.09	14.2167	1.69667	3.24151	3.40192	0.519446
OE-7	21.08	23.2333	14.1	14.2167	2.03667	4.10296
OE-7	21.58	23.2333	14.08	14.2167	1.51667	2.86129
OE-11	20.32	23.2333	14.87	14.2167	3.56667	11.8488	9.20997	1.91845
OE-11	21.02	23.2333	15.08	14.2167	3.07667	8.43663
OE-11	20.68	23.2333	14.54	14.2167	2.87667	7.34451
OE-13	20.33	23.2333	14.62	14.2167	3.30667	9.89477	10.3274	2.91222
OE-13	20.34	23.2333	15.14	14.2167	3.81667	14.0907
OE-13	20.99	23.2333	14.78	14.2167	2.80667	6.99666
OE-22	21.1	23.2333	14.74	14.2167	2.65667	6.30574	5.63688	0.693945
OE-22	21.66	23.2333	14.87	14.2167	2.22667	4.68051
OE-22	21.67	23.2333	15.22	14.2167	2.56667	5.92439
OE-30	23.8	23.2333	14.91	14.2167	0.126667	1.09177	1.69887	0.429622
OE-30	22.6	23.2333	14.57	14.2167	0.986667	1.9816
OE-30	23.23	23.2333	15.23	14.2167	1.01667	2.02324

## Sheet: Table S9
Suppl. Table S9 Relative expression analysis of TkGDS7 in overexpressed lines using 2^−ΔΔCt method
samples	TkGDS7 Ct	Average TkGDS7 Ct in WT	β-actin Ct	Average β-actin Ct in WT	−ΔΔCt	2^−ΔΔCt	Average（2^−ΔΔCt）	SD
WT	16.09	15.91	14.14	14.22	-0.26	0.835088	0.983312	0.107508
WT	16.03	15.91	14.38	14.22	0.04	1.02811
WT	15.7	15.91	14.13	14.22	0.12	1.08673
OE-3	15.11	15.91	15.09	14.22	1.67	3.18215	3.08172	0.0730555
OE-3	15.74	15.91	15.66	14.22	1.61	3.05252
OE-3	15.82	15.91	15.72	14.22	1.59	3.01049
OE-8	14.89	15.91	14.34	14.22	1.14	2.20381	2.36525	0.206941
OE-8	14.45	15.91	14.17	14.22	1.41	2.65737
OE-8	15.32	15.91	14.79	14.22	1.16	2.23457
OE-10	16.02	15.91	14.72	14.22	0.39	1.31039	1.52545	0.171117
OE-10	16.02	15.91	15.12	14.22	0.79	1.72907
OE-10	16.26	15.91	15.19	14.22	0.62	1.53688
OE-11	14.34	15.91	14.29	14.22	1.64	3.11666	3.08737	0.354723
OE-11	14.17	15.91	14.29	14.22	1.81	3.50642
OE-11	14.79	15.91	14.5	14.22	1.4	2.63902
OE-16	16.11	15.91	14.47	14.22	0.05	1.03526	1.25676	0.247449
OE-16	16.13	15.91	14.62	14.22	0.18	1.13288
OE-16	15.73	15.91	14.72	14.22	0.68	1.60214
OE-23	14.72	15.91	13.99	14.22	0.96	1.94531	1.93118	0.11997
OE-23	14.55	15.91	13.69	14.22	0.83	1.77769
OE-23	14.7	15.91	14.06	14.22	1.05	2.07053
